# Supplementary material for: Based on regional heterogeneity: measurement of hospital service efficiency and analysis of spatial effects
Source: Front Public Health. 2025 Apr 3;13:1556737. doi: 10.3389/fpubh.2025.1556737 (PMC12005172; doi:10.3389/fpubh.2025.1556737)
Supplement: Supplementary file 1 [file Table_1.XLSX]

## Sheet: Sheet1
region	region ID	provinces	ID	time	MGE	GGE	MGEI	TGR	TGI	GMI
Northern China	1	Beijing	1	2009	0.48759	0.687601	0.51241	0.709117	0.200011	0.312399
Northern China	1	Tianjin	2	2009	0.611097	1	0.388903	0.611097	0.388903	0
Northern China	1	Hebei	3	2009	0.369234	0.669003	0.630766	0.551916	0.29977	0.330997
Northern China	1	Shanxi	4	2009	0.253303	0.350593	0.746697	0.722498	0.0972902	0.649407
Northern China	1	Inner Mongolia	5	2009	0.372676	0.529828	0.627324	0.703391	0.157151	0.470172
northwest	2	Liaoning	6	2009	0.350403	1	0.649597	0.350403	0.649597	0
northwest	2	Jilin	7	2009	0.35217	1	0.64783	0.35217	0.64783	0
northwest	2	Heilongjiang	8	2009	0.299288	0.734706	0.700712	0.407357	0.435418	0.265294
Eastern China	3	Shanghai	9	2009	1	1	0	1	0	0
Eastern China	3	JIANGSU	10	2009	0.587236	0.59746	0.412764	0.982888	0.0102238	0.40254
Eastern China	3	Zhejiang	11	2009	0.659114	0.659114	0.340886	1	0	0.340886
Eastern China	3	Anhui	12	2009	0.410653	0.468855	0.589347	0.875864	0.058202	0.531145
Eastern China	3	Fujian	13	2009	0.701229	1	0.298771	0.701229	0.298771	0
Eastern China	3	Shandong	14	2009	0.468886	0.493624	0.531114	0.949884	0.0247383	0.506376
Eastern China	3	Jiangxi	15	2009	0.569203	1	0.430797	0.569203	0.430797	0
Central South	4	Henan	16	2009	0.429606	0.560079	0.570394	0.767046	0.130472	0.439921
Central South	4	Hubei	17	2009	0.532787	0.775973	0.467213	0.686605	0.243186	0.224027
Central South	4	Hunan	18	2009	0.397607	0.627211	0.602393	0.633928	0.229604	0.372789
Central South	4	Hunan	19	2009	0.859127	1	0.140873	0.859127	0.140873	0
Central South	4	Guangxi	20	2009	0.598194	0.816827	0.401806	0.732339	0.218633	0.183173
Central South	4	Hainan	21	2009	0.721938	1	0.278062	0.721938	0.278062	0
southwestern	5	Chongqing	22	2009	0.520988	1	0.479012	0.520988	0.479012	0
southwestern	5	Sichuan	23	2009	0.551729	1	0.448271	0.551729	0.448271	0
southwestern	5	Guizhou	24	2009	0.387191	0.751403	0.612809	0.515291	0.364212	0.248597
southwestern	5	Yunnan	25	2009	0.456066	0.890171	0.543934	0.512335	0.434105	0.109829
southwestern	5	Tibet	26	2009	1	1	0	1	0	0
northwestern	6	Shannxi	27	2009	0.37069	0.693293	0.62931	0.53468	0.322603	0.306707
northwestern	6	Gansu	28	2009	0.418983	0.666116	0.581017	0.628994	0.247133	0.333884
northwestern	6	Qinghai	29	2009	0.702491	1	0.297509	0.702491	0.297509	0
northwestern	6	Ningxia	30	2009	0.905666	1	0.0943337	0.905666	0.0943337	0
northwestern	6	Xinjiang	31	2009	0.374765	0.658799	0.625235	0.568861	0.284034	0.341201
Northern China	1	Beijing	1	2010	0.50366	0.737677	0.49634	0.682765	0.234017	0.262323
Northern China	1	Tianjin	2	2010	0.69336	1	0.30664	0.69336	0.30664	0
Northern China	1	Hebei	3	2010	0.384517	0.723594	0.615483	0.531399	0.339077	0.276406
Northern China	1	Shanxi	4	2010	0.254263	0.350211	0.745737	0.726029	0.0959476	0.649789
Northern China	1	Inner Mongolia	5	2010	0.377686	0.535504	0.622314	0.705291	0.157818	0.464496
northwest	2	Liaoning	6	2010	0.355187	0.885732	0.644813	0.40101	0.530545	0.114268
northwest	2	Jilin	7	2010	0.346974	0.953906	0.653026	0.36374	0.606932	0.0460936
northwest	2	Heilongjiang	8	2010	0.300945	0.736627	0.699055	0.408546	0.435681	0.263373
Eastern China	3	Shanghai	9	2010	0.945974	0.977453	0.0540261	0.967794	0.0314795	0.0225466
Eastern China	3	JIANGSU	10	2010	0.666209	0.700657	0.333791	0.950835	0.0344481	0.299343
Eastern China	3	Zhejiang	11	2010	0.699286	0.700363	0.300714	0.998463	0.00107675	0.299637
Eastern China	3	Anhui	12	2010	0.407717	0.448186	0.592283	0.909703	0.0404697	0.551814
Eastern China	3	Fujian	13	2010	0.781562	1	0.218438	0.781562	0.218438	0
Eastern China	3	Shandong	14	2010	0.492059	0.523085	0.507941	0.940685	0.0310269	0.476915
Eastern China	3	Jiangxi	15	2010	0.563138	0.78224	0.436862	0.719905	0.219102	0.21776
Central South	4	Henan	16	2010	0.45654	0.589252	0.54346	0.774779	0.132712	0.410748
Central South	4	Hubei	17	2010	0.61949	0.839372	0.38051	0.738039	0.219883	0.160628
Central South	4	Hunan	18	2010	0.475921	0.669401	0.524079	0.710966	0.19348	0.330599
Central South	4	Hunan	19	2010	0.845303	0.960359	0.154697	0.880194	0.115056	0.0396407
Central South	4	Guangxi	20	2010	0.665386	0.8637	0.334614	0.77039	0.198314	0.1363
Central South	4	Hainan	21	2010	1	1	1.9984e-15	1	1.9984e-15	0
southwestern	5	Chongqing	22	2010	0.512768	1	0.487232	0.512768	0.487232	0
southwestern	5	Sichuan	23	2010	0.607341	0.971504	0.392659	0.625155	0.364163	0.0284955
southwestern	5	Guizhou	24	2010	0.392588	0.782453	0.607412	0.501741	0.389864	0.217547
southwestern	5	Yunnan	25	2010	0.451981	0.867022	0.548019	0.521303	0.415041	0.132978
southwestern	5	Tibet	26	2010	0.914128	0.918411	0.0858715	0.995338	0.00428205	0.0815895
northwestern	6	Shannxi	27	2010	0.372689	0.688186	0.627311	0.541554	0.315496	0.311814
northwestern	6	Gansu	28	2010	0.416017	0.688799	0.583983	0.603974	0.272782	0.311201
northwestern	6	Qinghai	29	2010	0.76474	1	0.23526	0.76474	0.23526	0
northwestern	6	Ningxia	30	2010	1	1	0	1	0	0
northwestern	6	Xinjiang	31	2010	0.370227	0.760051	0.629773	0.487108	0.389824	0.239949
Northern China	1	Beijing	1	2011	0.541489	0.805982	0.458511	0.671838	0.264493	0.194018
Northern China	1	Tianjin	2	2011	1	1	0	1	0	0
Northern China	1	Hebei	3	2011	0.426252	0.822652	0.573748	0.518144	0.3964	0.177348
Northern China	1	Shanxi	4	2011	0.262589	0.359636	0.737411	0.730154	0.0970463	0.640364
Northern China	1	Inner Mongolia	5	2011	0.388264	0.549206	0.611736	0.706955	0.160942	0.450794
northwest	2	Liaoning	6	2011	0.36507	0.919543	0.63493	0.397012	0.554473	0.0804566
northwest	2	Jilin	7	2011	0.366517	1	0.633483	0.366517	0.633483	0
northwest	2	Heilongjiang	8	2011	0.313364	0.754452	0.686636	0.415354	0.441087	0.245548
Eastern China	3	Shanghai	9	2011	0.943643	1	0.0563566	0.943643	0.0563566	0
Eastern China	3	JIANGSU	10	2011	0.683173	0.734295	0.316827	0.930379	0.0511221	0.265705
Eastern China	3	Zhejiang	11	2011	0.777018	0.804553	0.222982	0.965776	0.0275348	0.195447
Eastern China	3	Anhui	12	2011	0.429131	0.43138	0.570869	0.994787	0.00224871	0.56862
Eastern China	3	Fujian	13	2011	0.813334	0.981308	0.186666	0.828826	0.167975	0.0186918
Eastern China	3	Shandong	14	2011	0.527639	0.57258	0.472361	0.921511	0.0449413	0.42742
Eastern China	3	Jiangxi	15	2011	0.681592	1	0.318408	0.681592	0.318408	0
Central South	4	Henan	16	2011	0.527726	0.623217	0.472274	0.846777	0.0954913	0.376783
Central South	4	Hubei	17	2011	0.84881	1	0.15119	0.84881	0.15119	0
Central South	4	Hunan	18	2011	0.551079	0.68395	0.448921	0.805731	0.132871	0.31605
Central South	4	Hunan	19	2011	1	1	0	1	0	0
Central South	4	Guangxi	20	2011	0.724722	0.911133	0.275278	0.795407	0.186411	0.0888671
Central South	4	Hainan	21	2011	0.76641	0.975251	0.23359	0.785859	0.208841	0.0247493
southwestern	5	Chongqing	22	2011	0.518011	1	0.481989	0.518011	0.481989	0
southwestern	5	Sichuan	23	2011	0.728717	1	0.271283	0.728717	0.271283	0
southwestern	5	Guizhou	24	2011	0.407972	0.79735	0.592028	0.511659	0.389379	0.20265
southwestern	5	Yunnan	25	2011	0.445695	0.863734	0.554305	0.516009	0.41804	0.136266
southwestern	5	Tibet	26	2011	0.862903	0.922807	0.137097	0.935085	0.0599041	0.0771928
northwestern	6	Shannxi	27	2011	0.372066	0.705522	0.627934	0.527362	0.333456	0.294478
northwestern	6	Gansu	28	2011	0.43508	0.747184	0.56492	0.582293	0.312104	0.252816
northwestern	6	Qinghai	29	2011	0.691653	1	0.308347	0.691653	0.308347	0
northwestern	6	Ningxia	30	2011	1	1	0	1	0	0
northwestern	6	Xinjiang	31	2011	0.443554	1	0.556446	0.443554	0.556446	0
Northern China	1	Beijing	1	2012	0.607682	0.888244	0.392318	0.684138	0.280562	0.111756
Northern China	1	Tianjin	2	2012	0.85246	1	0.14754	0.85246	0.14754	0
Northern China	1	Hebei	3	2012	0.535784	1	0.464216	0.535784	0.464216	0
Northern China	1	Shanxi	4	2012	0.279915	0.406755	0.720085	0.688166	0.12684	0.593245
Northern China	1	Inner Mongolia	5	2012	0.391903	0.558199	0.608097	0.702085	0.166296	0.441801
northwest	2	Liaoning	6	2012	0.400222	0.980193	0.599778	0.40831	0.57997	0.0198074
northwest	2	Jilin	7	2012	0.389688	1	0.610312	0.389688	0.610312	0
northwest	2	Heilongjiang	8	2012	0.32306	0.79838	0.67694	0.404644	0.47532	0.20162
Eastern China	3	Shanghai	9	2012	1	1	0	1	0	0
Eastern China	3	JIANGSU	10	2012	0.73637	0.822347	0.26363	0.89545	0.0859762	0.177653
Eastern China	3	Zhejiang	11	2012	1	1	0	1	0	0
Eastern China	3	Anhui	12	2012	0.54269	0.556552	0.45731	0.975093	0.0138618	0.443448
Eastern China	3	Fujian	13	2012	1	1	5.9952e-15	1	5.9952e-15	0
Eastern China	3	Shandong	14	2012	0.614476	0.680344	0.385524	0.903184	0.0658679	0.319656
Eastern China	3	Jiangxi	15	2012	0.767463	1	0.232537	0.767463	0.232537	0
Central South	4	Henan	16	2012	0.717552	0.717552	0.282448	1	0	0.282448
Central South	4	Hubei	17	2012	1	1	0	1	0	0
Central South	4	Hunan	18	2012	0.795539	0.798512	0.204461	0.996277	0.00297313	0.201488
Central South	4	Hunan	19	2012	1	1	0	1	0	0
Central South	4	Guangxi	20	2012	0.909118	0.971142	0.0908825	0.936132	0.0620245	0.028858
Central South	4	Hainan	21	2012	0.736893	0.974152	0.263107	0.756446	0.237259	0.0258476
southwestern	5	Chongqing	22	2012	0.537835	1	0.462165	0.537835	0.462165	0
southwestern	5	Sichuan	23	2012	1	1	0	1	0	0
southwestern	5	Guizhou	24	2012	0.485379	1	0.514621	0.485379	0.514621	0
southwestern	5	Yunnan	25	2012	0.507496	0.941935	0.492504	0.53878	0.43444	0.0580646
southwestern	5	Tibet	26	2012	1	1	0	1	0	0
northwestern	6	Shannxi	27	2012	0.414845	1	0.585155	0.414845	0.585155	0
northwestern	6	Gansu	28	2012	0.471925	0.850292	0.528075	0.555015	0.378367	0.149708
northwestern	6	Qinghai	29	2012	1	1	0	1	0	0
northwestern	6	Ningxia	30	2012	1	1	0	1	0	0
northwestern	6	Xinjiang	31	2012	0.569079	1	0.430921	0.569079	0.430921	0
Northern China	1	Beijing	1	2013	0.652963	0.936866	0.347037	0.696965	0.283903	0.0631341
Northern China	1	Tianjin	2	2013	0.763892	0.969213	0.236108	0.788157	0.205321	0.0307866
Northern China	1	Hebei	3	2013	0.56053	1	0.43947	0.56053	0.43947	0
Northern China	1	Shanxi	4	2013	0.283364	0.439597	0.716636	0.644598	0.156234	0.560403
Northern China	1	Inner Mongolia	5	2013	0.37891	0.537549	0.62109	0.704885	0.158639	0.462451
northwest	2	Liaoning	6	2013	0.429252	1	0.570748	0.429252	0.570748	0
northwest	2	Jilin	7	2013	0.395053	1	0.604947	0.395053	0.604947	0
northwest	2	Heilongjiang	8	2013	0.333215	1	0.666785	0.333215	0.666785	-9.99201e-15
Eastern China	3	Shanghai	9	2013	0.933652	0.972666	0.0663484	0.959889	0.0390146	0.0273337
Eastern China	3	JIANGSU	10	2013	0.776589	0.898206	0.223411	0.8646	0.121617	0.101794
Eastern China	3	Zhejiang	11	2013	0.880318	0.965036	0.119682	0.912213	0.084718	0.0349639
Eastern China	3	Anhui	12	2013	0.550911	0.575766	0.449089	0.956831	0.0248551	0.424234
Eastern China	3	Fujian	13	2013	0.76285	0.801627	0.23715	0.951627	0.0387771	0.198373
Eastern China	3	Shandong	14	2013	0.59652	0.670997	0.40348	0.889006	0.0744768	0.329003
Eastern China	3	Jiangxi	15	2013	0.664457	0.735318	0.335543	0.903632	0.0708614	0.264682
Central South	4	Henan	16	2013	0.735072	0.735072	0.264928	1	0	0.264928
Central South	4	Hubei	17	2013	0.882478	0.94253	0.117522	0.936286	0.0600519	0.0574702
Central South	4	Hunan	18	2013	0.714878	0.735441	0.285122	0.97204	0.0205628	0.264559
Central South	4	Hunan	19	2013	1	1	0	1	0	0
Central South	4	Guangxi	20	2013	1	1	0	1	0	0
Central South	4	Hainan	21	2013	0.746482	1	0.253518	0.746482	0.253518	0
southwestern	5	Chongqing	22	2013	0.490912	0.962078	0.509088	0.510262	0.471166	0.0379221
southwestern	5	Sichuan	23	2013	0.853999	0.972967	0.146001	0.877726	0.118968	0.0270327
southwestern	5	Guizhou	24	2013	0.469023	1	0.530977	0.469023	0.530977	0
southwestern	5	Yunnan	25	2013	0.498983	0.84561	0.501017	0.590087	0.346626	0.15439
southwestern	5	Tibet	26	2013	1	1	0	1	0	0
northwestern	6	Shannxi	27	2013	0.410027	0.943773	0.589973	0.434456	0.533746	0.056227
northwestern	6	Gansu	28	2013	0.45588	0.891098	0.54412	0.511594	0.435218	0.108902
northwestern	6	Qinghai	29	2013	0.73726	0.853825	0.26274	0.863479	0.116565	0.146175
northwestern	6	Ningxia	30	2013	0.862185	0.977186	0.137815	0.882313	0.115002	0.0228135
northwestern	6	Xinjiang	31	2013	0.524625	0.901979	0.475375	0.581638	0.377354	0.0980212
Northern China	1	Beijing	1	2014	0.662993	1	0.337007	0.662993	0.337007	0
Northern China	1	Tianjin	2	2014	0.776693	1	0.223307	0.776693	0.223307	0
Northern China	1	Hebei	3	2014	0.59188	1	0.40812	0.59188	0.40812	0
Northern China	1	Shanxi	4	2014	0.291454	0.475168	0.708546	0.613372	0.183713	0.524832
Northern China	1	Inner Mongolia	5	2014	0.367529	0.520171	0.632471	0.706554	0.152642	0.479829
northwest	2	Liaoning	6	2014	0.441951	1	0.558049	0.441951	0.558049	0
northwest	2	Jilin	7	2014	0.403787	1	0.596213	0.403787	0.596213	0
northwest	2	Heilongjiang	8	2014	0.332337	0.846073	0.667663	0.3928	0.513735	0.153927
Eastern China	3	Shanghai	9	2014	1	1	0	1	0	0
Eastern China	3	JIANGSU	10	2014	0.842159	1	0.157841	0.842159	0.157841	1.9984e-15
Eastern China	3	Zhejiang	11	2014	0.914021	1	0.0859794	0.914021	0.0859794	0
Eastern China	3	Anhui	12	2014	0.611613	0.700712	0.388387	0.872845	0.0890993	0.299288
Eastern China	3	Fujian	13	2014	0.730066	0.7464	0.269934	0.978117	0.0163338	0.2536
Eastern China	3	Shandong	14	2014	0.70787	0.80687	0.29213	0.877304	0.0989997	0.19313
Eastern China	3	Jiangxi	15	2014	0.668782	1	0.331218	0.668782	0.331218	0
Central South	4	Henan	16	2014	0.82995	0.838926	0.17005	0.989302	0.00897515	0.161074
Central South	4	Hubei	17	2014	1	1	0	1	0	0
Central South	4	Hunan	18	2014	0.581304	0.633205	0.418696	0.918035	0.0519009	0.366795
Central South	4	Hunan	19	2014	1	1	0	1	0	0
Central South	4	Guangxi	20	2014	1	1	0	1	0	0
Central South	4	Hainan	21	2014	0.667266	1	0.332734	0.667266	0.332734	0
southwestern	5	Chongqing	22	2014	0.554811	1	0.445189	0.554811	0.445189	0
southwestern	5	Sichuan	23	2014	0.782499	0.965007	0.217501	0.810874	0.182508	0.0349926
southwestern	5	Guizhou	24	2014	0.418142	0.748022	0.581858	0.558996	0.329881	0.251978
southwestern	5	Yunnan	25	2014	0.576232	0.923196	0.423768	0.62417	0.346965	0.0768035
southwestern	5	Tibet	26	2014	1	1	0	1	0	0
northwestern	6	Shannxi	27	2014	0.442152	0.93895	0.557848	0.4709	0.496799	0.0610498
northwestern	6	Gansu	28	2014	0.455487	0.916819	0.544513	0.496812	0.461332	0.0831812
northwestern	6	Qinghai	29	2014	0.564046	0.756583	0.435954	0.745518	0.192537	0.243417
northwestern	6	Ningxia	30	2014	0.853007	1	0.146993	0.853007	0.146993	0
northwestern	6	Xinjiang	31	2014	0.556424	1	0.443576	0.556424	0.443576	0
Northern China	1	Beijing	1	2015	0.664927	0.943065	0.335073	0.70507	0.278138	0.0569354
Northern China	1	Tianjin	2	2015	0.6957	0.91434	0.3043	0.760876	0.21864	0.08566
Northern China	1	Hebei	3	2015	0.51272	0.922656	0.48728	0.5557	0.409936	0.0773439
Northern China	1	Shanxi	4	2015	0.281016	0.410004	0.718984	0.685398	0.128988	0.589996
Northern China	1	Inner Mongolia	5	2015	0.347266	0.491371	0.652734	0.70673	0.144104	0.508629
northwest	2	Liaoning	6	2015	0.42901	1	0.57099	0.42901	0.57099	0
northwest	2	Jilin	7	2015	0.389149	0.967251	0.610851	0.402324	0.578102	0.0327491
northwest	2	Heilongjiang	8	2015	0.323975	0.839085	0.676025	0.386106	0.515109	0.160915
Eastern China	3	Shanghai	9	2015	1	1	0	1	0	0
Eastern China	3	JIANGSU	10	2015	0.81989	0.924544	0.18011	0.886805	0.104654	0.0754559
Eastern China	3	Zhejiang	11	2015	0.81616	0.886567	0.18384	0.920585	0.0704068	0.113433
Eastern China	3	Anhui	12	2015	0.572692	0.619688	0.427308	0.924162	0.046996	0.380312
Eastern China	3	Fujian	13	2015	0.622874	0.6304	0.377126	0.988061	0.00752615	0.3696
Eastern China	3	Shandong	14	2015	0.659641	0.775027	0.340359	0.85112	0.115386	0.224973
Eastern China	3	Jiangxi	15	2015	0.585134	0.632708	0.414866	0.924808	0.0475745	0.367292
Central South	4	Henan	16	2015	0.732566	0.732566	0.267434	1	0	0.267434
Central South	4	Hubei	17	2015	0.786367	0.852904	0.213633	0.921988	0.0665366	0.147096
Central South	4	Hunan	18	2015	0.517486	0.571765	0.482514	0.905068	0.0542787	0.428235
Central South	4	Hunan	19	2015	0.943319	0.948806	0.0566809	0.994217	0.0054865	0.0511944
Central South	4	Guangxi	20	2015	0.850595	0.929884	0.149405	0.914733	0.0792887	0.0701165
Central South	4	Hainan	21	2015	0.590447	0.92477	0.409553	0.63848	0.334323	0.0752299
southwestern	5	Chongqing	22	2015	0.516365	1	0.483635	0.516365	0.483635	0
southwestern	5	Sichuan	23	2015	0.729121	0.905716	0.270879	0.805022	0.176595	0.0942837
southwestern	5	Guizhou	24	2015	0.373415	0.662626	0.626585	0.563537	0.289212	0.337374
southwestern	5	Yunnan	25	2015	0.539039	0.845883	0.460961	0.637251	0.306843	0.154117
southwestern	5	Tibet	26	2015	0.743072	0.884496	0.256928	0.840108	0.141424	0.115504
northwestern	6	Shannxi	27	2015	0.435701	0.859766	0.564299	0.506767	0.424066	0.140234
northwestern	6	Gansu	28	2015	0.452086	0.914112	0.547914	0.494563	0.462026	0.0858877
northwestern	6	Qinghai	29	2015	0.496346	0.729452	0.503654	0.680436	0.233106	0.270548
northwestern	6	Ningxia	30	2015	0.71828	0.931355	0.28172	0.771221	0.213075	0.0686448
northwestern	6	Xinjiang	31	2015	0.516971	0.901368	0.483029	0.573541	0.384397	0.0986322
Northern China	1	Beijing	1	2016	1	1	1.9984e-15	1	1.9984e-15	0
Northern China	1	Tianjin	2	2016	0.698805	0.917213	0.301195	0.761879	0.218407	0.0827875
Northern China	1	Hebei	3	2016	0.636635	1	0.363365	0.636635	0.363365	0
Northern China	1	Shanxi	4	2016	0.286146	0.431536	0.713854	0.663086	0.145391	0.568464
Northern China	1	Inner Mongolia	5	2016	0.359016	0.506502	0.640984	0.708815	0.147486	0.493498
northwest	2	Liaoning	6	2016	0.423488	0.988001	0.576512	0.428631	0.564513	0.0119986
northwest	2	Jilin	7	2016	0.382989	0.969262	0.617011	0.395135	0.586273	0.0307383
northwest	2	Heilongjiang	8	2016	0.348657	0.874477	0.651343	0.398703	0.52582	0.125523
Eastern China	3	Shanghai	9	2016	0.981452	0.981969	0.0185476	0.999474	0.000516706	0.0180309
Eastern China	3	JIANGSU	10	2016	0.806181	0.944348	0.193819	0.85369	0.138167	0.055652
Eastern China	3	Zhejiang	11	2016	0.828959	0.912358	0.171041	0.90859	0.0833989	0.0876419
Eastern China	3	Anhui	12	2016	0.599777	0.708501	0.400223	0.846544	0.108724	0.291499
Eastern China	3	Fujian	13	2016	0.651158	0.651158	0.348842	1	0	0.348842
Eastern China	3	Shandong	14	2016	0.731619	1	0.268381	0.731619	0.268381	0
Eastern China	3	Jiangxi	15	2016	0.601408	0.668604	0.398592	0.899499	0.0671952	0.331396
Central South	4	Henan	16	2016	0.820143	0.820143	0.179857	1	0	0.179857
Central South	4	Hubei	17	2016	0.817761	0.871464	0.182239	0.938376	0.0537027	0.128536
Central South	4	Hunan	18	2016	0.522347	0.563502	0.477653	0.926964	0.0411557	0.436498
Central South	4	Hunan	19	2016	1	1	0	1	0	0
Central South	4	Guangxi	20	2016	0.887763	0.953245	0.112237	0.931305	0.0654828	0.0467545
Central South	4	Hainan	21	2016	0.574543	0.899632	0.425457	0.638642	0.325089	0.100368
southwestern	5	Chongqing	22	2016	0.476865	0.935985	0.523135	0.509479	0.459121	0.0640146
southwestern	5	Sichuan	23	2016	0.785318	0.92664	0.214682	0.84749	0.141322	0.0733596
southwestern	5	Guizhou	24	2016	0.396189	0.665941	0.603811	0.594932	0.269752	0.334059
southwestern	5	Yunnan	25	2016	0.598034	0.912469	0.401966	0.655402	0.314435	0.0875311
southwestern	5	Tibet	26	2016	0.742667	0.856557	0.257333	0.867037	0.11389	0.143443
northwestern	6	Shannxi	27	2016	0.470005	0.883468	0.529995	0.532	0.413463	0.116532
northwestern	6	Gansu	28	2016	0.489426	1	0.510574	0.489426	0.510574	0
northwestern	6	Qinghai	29	2016	0.484149	0.71879	0.515851	0.673561	0.234641	0.28121
northwestern	6	Ningxia	30	2016	0.711242	0.938455	0.288758	0.757886	0.227213	0.0615447
northwestern	6	Xinjiang	31	2016	0.533277	0.932485	0.466723	0.571889	0.399207	0.0675151
Northern China	1	Beijing	1	2017	0.619624	0.940907	0.380376	0.65854	0.321282	0.0590933
Northern China	1	Tianjin	2	2017	0.593388	0.831068	0.406612	0.714006	0.23768	0.168932
Northern China	1	Hebei	3	2017	0.575096	1	0.424904	0.575096	0.424904	0
Northern China	1	Shanxi	4	2017	0.295822	0.478026	0.704178	0.618841	0.182204	0.521974
Northern China	1	Inner Mongolia	5	2017	0.35282	0.497488	0.64718	0.709203	0.144668	0.502512
northwest	2	Liaoning	6	2017	0.426052	1	0.573948	0.426052	0.573948	0
northwest	2	Jilin	7	2017	0.388451	1	0.611549	0.388451	0.611549	0
northwest	2	Heilongjiang	8	2017	0.342261	0.845642	0.657739	0.404736	0.50338	0.154358
Eastern China	3	Shanghai	9	2017	0.966576	0.968869	0.0334244	0.997633	0.00229374	0.0311307
Eastern China	3	JIANGSU	10	2017	0.841455	1	0.158545	0.841455	0.158545	0
Eastern China	3	Zhejiang	11	2017	0.89478	1	0.10522	0.89478	0.10522	0
Eastern China	3	Anhui	12	2017	0.728037	1	0.271963	0.728037	0.271963	0
Eastern China	3	Fujian	13	2017	0.629191	0.629191	0.370809	1	0	0.370809
Eastern China	3	Shandong	14	2017	0.720847	1	0.279153	0.720847	0.279153	0
Eastern China	3	Jiangxi	15	2017	0.559904	0.582688	0.440096	0.960898	0.0227845	0.417312
Central South	4	Henan	16	2017	0.869855	0.869855	0.130145	1	0	0.130145
Central South	4	Hubei	17	2017	0.902167	0.919615	0.0978334	0.981026	0.0174488	0.0803846
Central South	4	Hunan	18	2017	0.543999	0.56893	0.456001	0.956179	0.0249311	0.43107
Central South	4	Hunan	19	2017	0.988896	0.988896	0.0111045	1	0	0.0111045
Central South	4	Guangxi	20	2017	0.885034	0.946645	0.114966	0.934916	0.0616117	0.0533548
Central South	4	Hainan	21	2017	0.629833	0.950338	0.370167	0.662746	0.320505	0.0496616
southwestern	5	Chongqing	22	2017	0.460691	1	0.539309	0.460691	0.539309	0
southwestern	5	Sichuan	23	2017	0.877698	1	0.122302	0.877698	0.122302	0
southwestern	5	Guizhou	24	2017	0.433536	0.706732	0.566464	0.613438	0.273196	0.293268
southwestern	5	Yunnan	25	2017	0.642991	0.937384	0.357009	0.685941	0.294393	0.0626158
southwestern	5	Tibet	26	2017	0.643698	0.817543	0.356302	0.787357	0.173844	0.182457
northwestern	6	Shannxi	27	2017	0.513233	0.950417	0.486767	0.540009	0.437183	0.0495835
northwestern	6	Gansu	28	2017	0.443169	0.944826	0.556831	0.469048	0.501657	0.0551736
northwestern	6	Qinghai	29	2017	0.453097	0.676479	0.546903	0.669787	0.223382	0.323521
northwestern	6	Ningxia	30	2017	0.640812	0.902157	0.359188	0.710311	0.261345	0.0978428
northwestern	6	Xinjiang	31	2017	0.510642	0.924389	0.489358	0.55241	0.413747	0.0756109
Northern China	1	Beijing	1	2018	0.633983	1	0.366017	0.633983	0.366017	0
Northern China	1	Tianjin	2	2018	0.585511	0.832511	0.414489	0.703307	0.247	0.167489
Northern China	1	Hebei	3	2018	0.536483	1	0.463517	0.536483	0.463517	0
Northern China	1	Shanxi	4	2018	0.300826	0.532182	0.699174	0.56527	0.231355	0.467818
Northern China	1	Inner Mongolia	5	2018	0.353348	0.526504	0.646652	0.67112	0.173157	0.473496
northwest	2	Liaoning	6	2018	0.407534	1	0.592466	0.407534	0.592466	0
northwest	2	Jilin	7	2018	0.359881	0.912194	0.640119	0.394523	0.552312	0.0878062
northwest	2	Heilongjiang	8	2018	0.332381	0.816001	0.667619	0.407329	0.48362	0.183999
Eastern China	3	Shanghai	9	2018	1	1	0	1	0	0
Eastern China	3	JIANGSU	10	2018	0.821514	0.97236	0.178486	0.844866	0.150846	0.0276403
Eastern China	3	Zhejiang	11	2018	0.908695	1	0.0913051	0.908695	0.0913051	0
Eastern China	3	Anhui	12	2018	0.663077	0.784125	0.336923	0.845627	0.121048	0.215875
Eastern China	3	Fujian	13	2018	0.614975	0.619677	0.385025	0.992412	0.00470233	0.380323
Eastern China	3	Shandong	14	2018	0.697624	1	0.302376	0.697624	0.302376	0
Eastern China	3	Jiangxi	15	2018	0.587729	0.664146	0.412271	0.88494	0.0764166	0.335854
Central South	4	Henan	16	2018	0.921872	0.921872	0.0781276	1	1.02348e-15	0.0781276
Central South	4	Hubei	17	2018	0.948324	0.961172	0.0516764	0.986633	0.0128482	0.0388282
Central South	4	Hunan	18	2018	0.527527	0.537929	0.472473	0.980663	0.0104018	0.462071
Central South	4	Hunan	19	2018	0.972115	0.975304	0.0278854	0.996729	0.00318979	0.0246956
Central South	4	Guangxi	20	2018	0.847838	0.938225	0.152162	0.903661	0.0903877	0.0617745
Central South	4	Hainan	21	2018	0.575628	0.902272	0.424372	0.637975	0.326645	0.0977278
southwestern	5	Chongqing	22	2018	0.436553	0.872223	0.563447	0.500506	0.43567	0.127777
southwestern	5	Sichuan	23	2018	0.797881	0.903628	0.202119	0.882975	0.105747	0.0963717
southwestern	5	Guizhou	24	2018	0.553626	0.826961	0.446374	0.669471	0.273335	0.173039
southwestern	5	Yunnan	25	2018	0.761254	1	0.238746	0.761254	0.238746	0
southwestern	5	Tibet	26	2018	0.564772	0.719099	0.435228	0.785388	0.154327	0.280901
northwestern	6	Shannxi	27	2018	0.546	1	0.454	0.546	0.454	0
northwestern	6	Gansu	28	2018	0.436892	0.955493	0.563108	0.457242	0.518601	0.0445069
northwestern	6	Qinghai	29	2018	0.449144	0.672441	0.550856	0.667931	0.223297	0.327559
northwestern	6	Ningxia	30	2018	0.646081	0.923321	0.353919	0.699736	0.27724	0.0766794
northwestern	6	Xinjiang	31	2018	0.429693	0.88492	0.570307	0.485573	0.455227	0.11508
Northern China	1	Beijing	1	2019	0.66276	1	0.33724	0.66276	0.33724	0
Northern China	1	Tianjin	2	2019	0.615157	0.881355	0.384843	0.697967	0.266199	0.118645
Northern China	1	Hebei	3	2019	0.531014	1	0.468986	0.531014	0.468986	0
Northern China	1	Shanxi	4	2019	0.301564	0.508923	0.698436	0.592553	0.207359	0.491077
Northern China	1	Inner Mongolia	5	2019	0.351804	0.49987	0.648196	0.703791	0.148066	0.50013
northwest	2	Liaoning	6	2019	0.40438	1	0.59562	0.40438	0.59562	0
northwest	2	Jilin	7	2019	0.363735	0.917141	0.636265	0.396597	0.553406	0.0828585
northwest	2	Heilongjiang	8	2019	0.3427	0.827353	0.6573	0.414212	0.484653	0.172647
Eastern China	3	Shanghai	9	2019	1	1	0	1	0	0
Eastern China	3	JIANGSU	10	2019	0.836226	1	0.163774	0.836226	0.163774	0
Eastern China	3	Zhejiang	11	2019	0.912877	1	0.0871227	0.912877	0.0871227	0
Eastern China	3	Anhui	12	2019	0.668375	0.779613	0.331625	0.857316	0.111239	0.220387
Eastern China	3	Fujian	13	2019	0.640258	0.649053	0.359742	0.98645	0.00879496	0.350947
Eastern China	3	Shandong	14	2019	0.715756	1	0.284244	0.715756	0.284244	0
Eastern China	3	Jiangxi	15	2019	0.584518	0.662324	0.415482	0.882527	0.0778051	0.337676
Central South	4	Henan	16	2019	1	1	0	1	0	0
Central South	4	Hubei	17	2019	1	1	0	1	0	0
Central South	4	Hunan	18	2019	0.53499	0.535192	0.46501	0.999624	0.000201491	0.464808
Central South	4	Hunan	19	2019	1	1	0	1	0	0
Central South	4	Guangxi	20	2019	1	1	0	1	0	0
Central South	4	Hainan	21	2019	0.532796	0.811095	0.467204	0.656886	0.278298	0.188905
southwestern	5	Chongqing	22	2019	0.460827	0.966505	0.539173	0.476798	0.505677	0.0334953
southwestern	5	Sichuan	23	2019	1	1	0	1	0	0
southwestern	5	Guizhou	24	2019	0.489372	0.761343	0.510628	0.642774	0.271971	0.238657
southwestern	5	Yunnan	25	2019	0.691985	1	0.308015	0.691985	0.308015	0
southwestern	5	Tibet	26	2019	0.553274	0.712948	0.446726	0.776037	0.159674	0.287052
northwestern	6	Shannxi	27	2019	0.556429	1	0.443571	0.556429	0.443571	0
northwestern	6	Gansu	28	2019	0.388167	0.882909	0.611833	0.439646	0.494741	0.117091
northwestern	6	Qinghai	29	2019	0.455192	0.687169	0.544808	0.662417	0.231976	0.312831
northwestern	6	Ningxia	30	2019	0.712009	1	0.287991	0.712009	0.287991	0
northwestern	6	Xinjiang	31	2019	0.585355	1	0.414645	0.585355	0.414645	0
Northern China	1	Beijing	1	2020	0.405991	0.56761	0.594009	0.715264	0.161619	0.43239
Northern China	1	Tianjin	2	2020	0.449916	0.639279	0.550084	0.703787	0.189363	0.360721
Northern China	1	Hebei	3	2020	0.410612	0.767071	0.589388	0.535299	0.356459	0.232929
Northern China	1	Shanxi	4	2020	0.258767	0.396625	0.741233	0.652422	0.137858	0.603375
Northern China	1	Inner Mongolia	5	2020	0.289674	0.4148	0.710326	0.698347	0.125126	0.5852
northwest	2	Liaoning	6	2020	0.300859	0.689645	0.699141	0.436251	0.388787	0.310355
northwest	2	Jilin	7	2020	0.27563	0.656791	0.72437	0.419662	0.381161	0.343209
northwest	2	Heilongjiang	8	2020	0.197788	0.472475	0.802212	0.41862	0.274687	0.527525
Eastern China	3	Shanghai	9	2020	0.683466	0.715959	0.316534	0.954617	0.0324927	0.284041
Eastern China	3	JIANGSU	10	2020	0.560456	0.654117	0.439544	0.856812	0.0936615	0.345883
Eastern China	3	Zhejiang	11	2020	0.632036	0.686315	0.367964	0.920913	0.0542789	0.313685
Eastern China	3	Anhui	12	2020	0.448729	0.483743	0.551271	0.927618	0.0350145	0.516257
Eastern China	3	Fujian	13	2020	0.451824	0.455106	0.548176	0.992788	0.00328227	0.544894
Eastern China	3	Shandong	14	2020	0.497296	0.647641	0.502704	0.767858	0.150345	0.352359
Eastern China	3	Jiangxi	15	2020	0.423699	0.443057	0.576301	0.956307	0.0193584	0.556943
Central South	4	Henan	16	2020	0.604791	0.604791	0.395209	1	0	0.395209
Central South	4	Hubei	17	2020	0.45717	0.550769	0.54283	0.830057	0.0935991	0.449231
Central South	4	Hunan	18	2020	0.414048	0.451972	0.585952	0.916092	0.0379241	0.548028
Central South	4	Hunan	19	2020	0.686773	0.695994	0.313227	0.986752	0.00922036	0.304006
Central South	4	Guangxi	20	2020	0.600239	0.736916	0.399761	0.814529	0.136677	0.263084
Central South	4	Hainan	21	2020	0.407323	0.623443	0.592677	0.653344	0.216121	0.376557
southwestern	5	Chongqing	22	2020	0.384163	0.693619	0.615837	0.553853	0.309456	0.306381
southwestern	5	Sichuan	23	2020	0.523635	0.708222	0.476365	0.739365	0.184587	0.291778
southwestern	5	Guizhou	24	2020	0.366557	0.607763	0.633443	0.603124	0.241206	0.392237
southwestern	5	Yunnan	25	2020	0.498226	0.716405	0.501774	0.695452	0.21818	0.283595
southwestern	5	Tibet	26	2020	0.489896	0.639417	0.510104	0.766161	0.149521	0.360583
northwestern	6	Shannxi	27	2020	0.368865	0.688232	0.631135	0.53596	0.319368	0.311768
northwestern	6	Gansu	28	2020	0.339622	0.675143	0.660378	0.503037	0.335521	0.324857
northwestern	6	Qinghai	29	2020	0.424525	0.645328	0.575475	0.657844	0.220803	0.354672
northwestern	6	Ningxia	30	2020	0.522068	0.755467	0.477932	0.691054	0.233398	0.244533
northwestern	6	Xinjiang	31	2020	0.330577	0.643592	0.669423	0.513643	0.313015	0.356408
Northern China	1	Beijing	1	2021	0.664931	1	0.335069	0.664931	0.335069	0
Northern China	1	Tianjin	2	2021	0.661303	1	0.338697	0.661303	0.338697	0
Northern China	1	Hebei	3	2021	0.544153	1	0.455847	0.544153	0.455847	0
Northern China	1	Shanxi	4	2021	0.38794	1	0.61206	0.38794	0.61206	0
Northern China	1	Inner Mongolia	5	2021	0.421097	1	0.578903	0.421097	0.578903	1.9984e-15
northwest	2	Liaoning	6	2021	0.447768	1	0.552232	0.447768	0.552232	0
northwest	2	Jilin	7	2021	0.439362	1	0.560638	0.439362	0.560638	0
northwest	2	Heilongjiang	8	2021	0.337771	0.808879	0.662229	0.41758	0.471108	0.191121
Eastern China	3	Shanghai	9	2021	1	1	0	1	0	0
Eastern China	3	JIANGSU	10	2021	0.783917	1	0.216083	0.783917	0.216083	0
Eastern China	3	Zhejiang	11	2021	1	1	0	1	0	0
Eastern China	3	Anhui	12	2021	0.715464	0.883728	0.284536	0.809598	0.168263	0.116272
Eastern China	3	Fujian	13	2021	0.662977	0.674633	0.337023	0.982723	0.0116558	0.325367
Eastern China	3	Shandong	14	2021	0.874657	1	0.125343	0.874657	0.125343	0
Eastern China	3	Jiangxi	15	2021	0.835392	1	0.164608	0.835392	0.164608	0
Central South	4	Henan	16	2021	1	1	0	1	-1.9984e-15	1.9984e-15
Central South	4	Hubei	17	2021	1	1	0	1	0	0
Central South	4	Hunan	18	2021	1	1	0	1	0	0
Central South	4	Hunan	19	2021	1	1	0	1	0	0
Central South	4	Guangxi	20	2021	1	1	0	1	9.99201e-16	0
Central South	4	Hainan	21	2021	0.658705	1	0.341295	0.658705	0.341295	0
southwestern	5	Chongqing	22	2021	0.93828	1	0.0617199	0.93828	0.0617199	0
southwestern	5	Sichuan	23	2021	1	1	0	1	0	0
southwestern	5	Guizhou	24	2021	0.778809	0.832317	0.221191	0.935712	0.0535081	0.167683
southwestern	5	Yunnan	25	2021	1	1	0	1	0	0
southwestern	5	Tibet	26	2021	1	1	0	1	0	0
northwestern	6	Shannxi	27	2021	0.655293	1	0.344707	0.655293	0.344707	0
northwestern	6	Gansu	28	2021	0.572238	1	0.427762	0.572238	0.427762	0
northwestern	6	Qinghai	29	2021	0.817248	1	0.182752	0.817248	0.182752	0
northwestern	6	Ningxia	30	2021	0.873948	1	0.126052	0.873948	0.126052	0
northwestern	6	Xinjiang	31	2021	0.56983	1	0.43017	0.56983	0.43017	0
Northern China	1	Beijing	1	2022	0.511568	0.735185	0.488432	0.695835	0.223618	0.264815
Northern China	1	Tianjin	2	2022	0.506105	0.715807	0.493895	0.70704	0.209702	0.284193
Northern China	1	Hebei	3	2022	0.392456	0.748087	0.607544	0.524613	0.355631	0.251913
Northern China	1	Shanxi	4	2022	0.271669	0.419346	0.728331	0.647839	0.147677	0.580654
Northern China	1	Inner Mongolia	5	2022	0.29574	0.4232	0.70426	0.698818	0.12746	0.5768
northwest	2	Liaoning	6	2022	0.314235	0.747587	0.685765	0.420333	0.433352	0.252413
northwest	2	Jilin	7	2022	0.278226	0.668684	0.721774	0.41608	0.390458	0.331316
northwest	2	Heilongjiang	8	2022	0.243035	0.603013	0.756965	0.403034	0.359978	0.396987
Eastern China	3	Shanghai	9	2022	0.627296	0.640486	0.372704	0.979407	0.0131898	0.359514
Eastern China	3	JIANGSU	10	2022	0.615568	0.759316	0.384432	0.810688	0.143748	0.240684
Eastern China	3	Zhejiang	11	2022	0.704629	0.807417	0.295371	0.872695	0.102788	0.192583
Eastern China	3	Anhui	12	2022	0.486425	0.52821	0.513575	0.920894	0.0417846	0.47179
Eastern China	3	Fujian	13	2022	0.496031	0.507602	0.503969	0.977205	0.0115707	0.492398
Eastern China	3	Shandong	14	2022	0.803691	0.940426	0.196309	0.854603	0.136735	0.0595741
Eastern China	3	Jiangxi	15	2022	0.726099	0.852424	0.273901	0.851805	0.126325	0.147576
Central South	4	Henan	16	2022	0.5999	0.5999	0.4001	1	0	0.4001
Central South	4	Hubei	17	2022	0.591462	0.658514	0.408538	0.898178	0.0670515	0.341486
Central South	4	Hunan	18	2022	0.451832	0.49126	0.548168	0.919742	0.0394278	0.50874
Central South	4	Hunan	19	2022	0.837176	0.837176	0.162824	1	0	0.162824
Central South	4	Guangxi	20	2022	0.611966	0.727484	0.388034	0.841209	0.115518	0.272516
Central South	4	Hainan	21	2022	0.428743	0.650809	0.571257	0.658784	0.222066	0.349191
southwestern	5	Chongqing	22	2022	0.439525	0.836199	0.560475	0.525622	0.396674	0.163801
southwestern	5	Sichuan	23	2022	0.746614	1	0.253386	0.746614	0.253386	0
southwestern	5	Guizhou	24	2022	0.391796	0.633714	0.608204	0.618254	0.241918	0.366286
southwestern	5	Yunnan	25	2022	0.541717	0.849516	0.458283	0.637677	0.3078	0.150484
southwestern	5	Tibet	26	2022	0.414539	0.53532	0.585461	0.774377	0.12078	0.46468
northwestern	6	Shannxi	27	2022	0.402287	0.732333	0.597713	0.549322	0.330046	0.267667
northwestern	6	Gansu	28	2022	0.312747	0.605888	0.687253	0.516179	0.293142	0.394112
northwestern	6	Qinghai	29	2022	0.397155	0.571161	0.602845	0.695346	0.174007	0.428839
northwestern	6	Ningxia	30	2022	0.534605	1	0.465395	0.534605	0.465395	0
northwestern	6	Xinjiang	31	2022	0.326296	0.638243	0.673704	0.511241	0.311947	0.361757
